# Supplementary material for: Characterization of E93 in neometabolous thrips Frankliniella occidentalis and Haplothrips brevitubus
Source: PLoS One. 2021 Jul 22;16(7):e0254963. doi: 10.1371/journal.pone.0254963 (PMC8297894; doi:10.1371/journal.pone.0254963)
Supplement: S1 Table — (XLSX) [file pone.0254963.s003.xlsx]

## Sheet: Sheet1
S1 Table
Primer name	Sequence (5'–3')
RT-PCR (F. occidentalis)
FoE93-fwd1	CAAGACTTCCTCCCCAAGTTCG
FoE93-rev1	CGCGGCCTCATCAGGTGAC
Quantitative RT-PCR (F. occidentalis)
FoRP49-QF1a)	CTGGCGTAAACCTAAGGGTATTGA
FoRP49-QR1a)	AAGCACCTTCTTGAACCCAGTC
Fobr-QF1a)	GACTATTGCCTGTGATGGGAAGA
Fobr-QR1a)	AGTCAGCAAAAGCCACATCTTGT
FoKrh1-QF1a)	ACATCTGCAGCAAGACGTTCATC
FoKrh1-QR1a)	GTTGTGCACCTTGAGCTGCTT
FoE93-fwd3	CCAAGCGCGGCAAGTACC
FoE93-rev2	CATCAGGTGACGCTCCTTGACTT
RT-PCR (H. brevitubus)
HbE93-F1	MGNCCNAARMGNGGNAARTA
HbE93-F2	GNGGNAARTAYMGNAAYTAYGA
HbE93-R1	CATNARRTGNCKYTCYTTNACYTT
HbE93-R2	TGNCKYTCYTTNACYTTRTAYTC
Quantitative RT-PCR (H. brevitubus)
Hbrp49-QF1a)	TGGAGGAAGCCTAAGGGTATTG
Hbrp49-QR1a)	GAAACCAGTGGGTAACATGTGC
Hbbr-QF1a)	AGTTTAAAGGCACATCGGGTTG
Hbbr-QR1a)	CAAACGCAACATCCTGAAGAAC
HbKrh1-QF1a)	TCCGAGTGCAACAAGACTTTCA
HbKrh1-QR1a)	TTGGAACAAGTAAAGCCCTTGC
HbE93-QF2	CCTCAACGAGGCGGTCAAG
HbE93-QR2	AATGCGGGACGCCGTAATAG
a) From our previous study (Minakuchi et al., 2011)
